# Supplementary material for: Metabolomic profiling uncovers diagnostic biomarkers and dysregulated pathways in Parkinson’s disease
Source: Front Neurol. 2025 Jun 4;16:1608031. doi: 10.3389/fneur.2025.1608031 (PMC12173887; doi:10.3389/fneur.2025.1608031)
Supplement: Supplementary file 1 [file Table_1.xlsx]

## Sheet: Sheet1
Table S1: List of annotated significantly differential metabolites between PD patients and HCs.
Metabolites	Formula	Calculated mz	Retention Time (RT) (s)	Part per million (ppm)	VIP	p-value	FDR	log2FC
Triethylamine	C6H15N	101.07	378.2	12.7542	1.8785	1.37353e-06	1.16008e-05	0.74
2-Ketobutyric acid	C4H6O3	102.034	299	4.54904	1.59439	1.03074e-08	2.63537e-07	1.82
Succinic acid semialdehyde	C4H6O3	103.039	52.3	0.737585	1.29508	2.8401e-05	8.12628e-05	1.11
Hydroquinone	C6H6O2	110.019	347	9.56968	1.02987	7.92882e-05	0.000175112	1.02
1-Pyrroline-2-carboxylic acid	C5H7NO2	114.055	60.4	0.666346	1.29805	0.00188789	0.00289675	0.4
Creatinine	C4H7N3O	113.963	64	4.36006	1.37113	8.85875e-06	3.81423e-05	0.39
L-Proline	C5H9NO2	116.07	54.5	2.37787	2.20062	4.44804e-11	2.05689e-09	1.21
Indole	C8H7N	118.065	196.2	1.49071	2.14976	3.49989e-09	1.03703e-07	2.71
L-Valine	C5H11NO2	118.086	57.3	1.49044	1.90824	8.193e-06	3.62079e-05	1.21
5-Hydroxypentanoic acid	C5H10O3	119.073	196.3	22.0369	1.12008	3.99762e-05	0.000103501	0.6
Phenylacetic acid	C8H8O2	119.085	465.3	1.00364	1.33503	3.53593e-05	9.46077e-05	0.96
Niacinamide	C6H6N2O	123.055	62.6	2.2429	1.29222	0.000690592	0.00114604	0.32
1,2,3-Trihydroxybenzene	C6H6O3	127.039	60.3	0.598242	1.22572	6.60319e-05	0.000151429	0.72
Dihydrothymine	C5H8N2O2	128.07	82.6	1.66153	1.74137	1.08883e-11	5.73004e-10	1.29
Adipate semialdehyde	C6H10O3	130.061	608.5	12.3019	1.27899	1.68673e-05	5.74821e-05	1.55
L-Glutamic gamma-semialdehyde	C5H9NO3	131.053	59.5	0.644848	1.41487	0.000433518	0.000752243	0.84
N-Carbamoylputrescine	C5H13N3O	132.101	415.9	8.46897	1.65173	6.90973e-08	1.30987e-06	0.41
L-Leucine	C6H13NO2	132.102	79	1.33231	1.16377	0.00013378	0.000270493	0.82
5,6-Dihydro-5-fluorouracil	C4H5FN2O2	133.032	58.6	1.20399	1.2073	0.000341819	0.000608451	-0.48
1,3-Dihydro-(2H)-indol-2-one	C8H7NO	134.06	248.4	0.00137467	1.30943	3.11832e-05	8.65383e-05	-0.62
p-Octopamine	C8H11NO2	136.076	74.1	28.9104	2.00638	6.25107e-14	4.83078e-12	2.2
Salicylic acid	C7H6O3	139.112	394.1	1.13759	1.14661	0.000624059	0.00104579	0.98
Phosphonoacetate	C2H5O5P	140.068	51.4	2.45678	1.23494	5.38608e-05	0.000129315	0.61
O-Phosphoethanolamine	C2H8NO4P	141.01	196.2	0.0988612	2.17181	2.84571e-18	4.78637e-16	1.95
Anabasine	C10H14N2	144.981	687.8	10.9763	1.3359	1.87564e-06	1.41906e-05	0.97
8-Hydroxyquinoline	C9H7NO	146.059	231.6	3.39559	1.27288	8.53508e-07	8.49457e-06	-0.45
2-Dehydropantoate	C6H10O4	146.06	325.1	0.404612	2.23814	1.72127e-20	4.61407e-18	1.69
L-Glutamine	C5H10N2O3	146.081	43.9	0.654029	1.1092	0.000658638	0.00109737	1.4
(3S)-3,6-Diaminohexanoate	C6H14N2O2	147.121	53.9	2.72267	1.12028	0.000293948	0.000533027	0.71
L-Methionine	C5H11NO2S	150.058	73.9	0.203921	1.99325	2.40581e-12	1.44315e-10	1.24
2-Pyrocatechuic acid	C7H6O4	154.042	271.2	0.887384	1.33374	7.62041e-06	3.44129e-05	1.06
Suberic acid	C8H14O4	157.083	135.3	0.161648	1.38025	0.000292613	0.000530999	0.96
Pelargonic acid	C9H18O2	158.154	427.3	2.65665	1.24913	7.52524e-05	0.000167972	0.42
4,5-Dihydroorotic acid	C5H6N2O4	158.961	189.9	0.70557	2.15664	1.91781e-22	8.8924e-20	2.85
1,5-Naphthalenediamine	C10H10N2	159.092	193	0.477712	1.80428	1.07437e-05	4.29993e-05	0.61
Allantoin	C4H6N4O3	158.961	88.2	18.1965	2.15857	1.54455e-17	2.28434e-15	3.07
Methacholine	C8H18NO2	160.133	68.3	4.37136	1.14176	0.000764008	0.00125556	0.77
(1H-Indol-3-yl)-N-methylmethanamine	C10H12N2	160.097	74.1	18.7386	1.65931	2.93849e-11	1.43626e-09	1.09
L-Carnitine	C7H15NO3	162.112	52.2	0.0528475	1.68578	3.15121e-08	6.8694e-07	1.42
Etilefrine	C10H15NO2	164.107	94.5	25.3205	1.78717	7.36389e-10	2.61022e-08	1.69
Quinolinic acid	C7H5NO4	167.011	364.8	13.2263	1.27114	9.19121e-05	0.0001975	1.45
Vanillic acid	C8H8O4	169.049	360.5	1.04112	1.32056	0.0037015	0.00543782	0.34
(R)-4-Hydroxymandelate	C8H8O4	169.058	51.7	1.48287	1.0064	0.000817579	0.00133521	-0.29
Pyridoxamine	C8H12N2O2	169.097	97.4	1.65029	1.19239	0.00967377	0.0134209	0.15
2-Keto-6-acetamidocaproate	C8H13NO4	170.081	125.2	23.7181	1.1341	0.00662132	0.00938883	0.67
8-Amino-7-oxononanoate	C9H17NO3	170.117	274.3	23.1252	1.7581	7.35982e-05	0.000164945	0.58
Tetrahydrodipicolinate	C7H9NO4	172.074	361.4	12.4539	1.75968	4.57825e-05	0.000114213	0.78
Metanephrine	C10H15NO3	180.102	83.8	21.288	1.33035	5.45958e-05	0.000130728	0.7
Paraxanthine	C7H8N4O2	181.072	164	0.00826191	1.29683	0.00691189	0.00977245	0.54
L-Sorbose	C6H12O6	181.057	392.3	20.1421	1.23532	0.00314214	0.00466522	0.84
L-Tyrosine	C9H11NO3	182.081	74.1	2.61423	1.25376	0.000106941	0.000224242	-1.08
5-Guanidino-3-methyl-2-oxopentanoate	C7H13N3O3	187.094	113.1	9.62084	1.56806	1.8371e-05	6.07579e-05	0.65
Azelaic acid	C9H16O4	188.128	274.3	0.690333	1.01616	0.00116054	0.00184303	-0.76
3-Methyl-L-tyrosine	C10H13NO3	195.102	485.5	0.024587	1.45528	5.92962e-08	1.15462e-06	-1.07
Myristoleic acid	C14H26O2	209.19	569.8	18.8059	1.48851	9.66288e-05	0.000205857	0.89
12-Hydroxydodecanoic acid	C12H24O3	216.196	360.9	1.42873	1.32021	0.000855714	0.00139272	1.18
Pyrimidodiazepine	C9H11N5O2	221.092	83.6	0.0856898	1.56134	8.98686e-05	0.000193911	0.9
Porphobilinogen	C10H14N2O4	226.18	644	2.56856	1.44386	0.000195464	0.00037426	0.66
Carnosine	C9H14N4O3	227.107	43.7	29.3958	1.81974	1.70417e-10	6.89544e-09	-1.44
Deoxycytidine	C9H13N3O4	227.183	644.1	0.554193	1.28591	6.00334e-05	0.000140433	0.65
Deoxyuridine	C9H12N2O5	228.195	653.5	2.6483	1.36729	1.09375e-05	4.35066e-05	0.29
Alprenolol	C15H23NO2	250.177	413.4	11.0121	1.54355	6.57165e-07	7.15496e-06	1.04
Muramic acid	C9H17NO7	252.107	54	3.07806	1.19693	0.000318202	0.000571511	-0.71
Genistein	C15H10O5	271.188	434.4	26.4453	1.6661	5.481e-09	1.5191e-07	2.77
Homatropine	C16H21NO3	276.159	509.1	0.00116275	1.43354	2.12113e-06	1.52387e-05	0.91
4-Hydroxycinnamoylagmatine	C14H20N4O2	276.143	88	2.88002	1.0418	0.000511659	0.00087366	1.49
Alpha-dimorphecolic acid	C18H32O3	279.231	516	3.58126	1.33649	0.000452389	0.000782142	0.96
Diisobutyl phthalate	C16H22O4	279.159	550.8	1.3469	1.96406	1.8084e-17	2.60713e-15	-2.26
Linoleic acid	C18H32O2	280.263	591.8	1.68484	2.11742	1.46309e-17	2.18267e-15	4.05
(9E)-Octadecenoic acid	C18H34O2	282.279	528.4	1.75447	1.26655	9.2864e-07	8.95545e-06	1.79
Oleic acid	C18H34O2	283.262	555.7	2.73951	1.0306	0.0106811	0.0147362	0.69
Etiocholanolone	C19H30O2	291.232	559.5	0.60433	1.43437	0.000812368	0.00132784	1.24
Methoprene	C19H34O3	293.247	580.9	0.178834	1.32814	2.1477e-07	3.20958e-06	-1.03
Aspartame	C14H18N2O5	295.128	233.4	2.09287	1.04959	0.00366874	0.00539339	0.16
3-Ketosphingosine	C18H35NO2	298.273	543.7	2.9369	1.47889	4.87233e-05	0.000119448	1.08
Palmitoylethanolamide	C18H37NO2	300.289	592.2	1.58514	1.08405	0.01861	0.0248577	0.41
Sphinganine	C18H39NO2	302.305	457.1	0.215109	1.49214	0.000206531	0.000392474	1.25
Timolol	C13H24N4O3S	317.156	289.5	24.2026	1.29754	2.53022e-05	7.53356e-05	1.51
5a-Pregnane-3,20-dione	C21H32O2	317.246	585.8	3.39169	1.89177	8.99743e-16	9.6997e-14	1.54
5-KETE	C20H30O3	319.226	554.7	3.37066	1.23668	0.000281003	0.000512534	1.33
Pregnanediol	C21H36O2	321.314	629.5	3.66271	1.719	4.84335e-09	1.36665e-07	2.35
9,12,13-TriHOME	C18H34O5	330.246	454.9	16.9573	1.52141	0.000319947	0.000574165	1.16
12-Keto-tetrahydro-leukotriene B4	C20H32O4	336.311	593	3.22477	1.08837	0.00885864	0.012354	0.32
Kyotorphin	C15H23N5O4	337.17	45	1.88385	1.84586	7.91382e-12	4.32387e-10	1.49
Cortexolone	C21H30O4	346.33	458.4	4.04137	1.32598	0.00228262	0.0034588	0.54
Prostaglandin F2a	C20H34O5	355.247	551.5	3.31038	1.53203	8.5125e-05	0.000185633	0.32
1-Arachidonoylglycerol	C23H38O4	361.274	484.7	0.00231486	2.09111	8.09484e-17	1.04417e-14	2.68
Cholesterol	C27H46O	369.361	690	24.9079	1.18699	0.000331853	0.000592741	1.35
Vitamin D3	C27H44O	385.29	660.6	4.40048	1.18071	7.41832e-07	7.76976e-06	-1.2
Bufalin	C24H34O4	387.251	420.6	3.64709	1.04541	2.27696e-05	6.98187e-05	-1.11
S-Hexyl-glutathione	C16H29N3O6S	391.282	588	3.09538	2.06658	1.49913e-18	2.65899e-16	1.98
S-Adenosylmethionine	C15H22N6O5S	398.24	459.6	3.31745	1.07944	1.33827e-05	4.94389e-05	-1.1
Palmitoyl-L-carnitine	C23H45NO4	400.339	516.4	5.50352	1.63267	4.66265e-09	1.32623e-07	1.45
Coleonol	C22H34O7	411.246	383	19.5114	1.03276	1.67133e-05	5.71295e-05	-1.03
14alpha-Hydroxy-5beta-cholest-7-ene-3,6-dione	C27H42O3	414.299	428.1	1.65554	1.02138	3.10151e-05	8.62748e-05	-0.98
Sodium deoxycholate	C24H39O4. Na	415.211	465.3	0.292696	1.25865	1.74619e-07	2.73903e-06	-1.42
3beta,5beta-Ketodiol	C27H44O3	417.335	632.1	2.8506	1.79023	1.12331e-09	3.76397e-08	1.93
Lanosterin	C30H50O	427.263	274	0.286086	1.04321	5.61512e-05	0.000133444	-1.05
3beta,5beta-Ketotriol	C27H44O4	433.312	428.1	6.22563	1.10573	1.50809e-06	1.23616e-05	-1.03
Glycocholic acid	C26H43NO6	448.303	383.9	4.09098	1.04787	7.05478e-06	3.28514e-05	-1.02
2-Deoxyecdysone	C27H44O5	448.309	411.5	22.7517	1.01519	9.93888e-06	4.10179e-05	-0.98
Gentamicin A	C18H36N4O10	468.232	315.2	8.09075	1.169	1.09055e-06	1.00426e-05	-1.19
N2'-Acetylgentamicin C1a	C21H41N5O8	474.289	295.8	1.1259	1.08208	1.2579e-05	4.74631e-05	-1.23
Retinoyl b-glucuronide	C26H36O8	476.275	464	1.542	1.03316	8.03309e-06	3.57229e-05	-1.1
L-Olivosyl-oleandolide	C26H44O10	516.304	479.9	20.9183	1.09555	8.64284e-06	3.75194e-05	-0.94
Avermectin A1b aglycone	C34H48O8	567.318	495.9	16.8618	1.18707	1.9989e-06	1.47371e-05	-1.17
Lutein	C40H56O2	568.422	603.5	10.2037	1.07803	3.17239e-06	1.96553e-05	-1.21
Avermectin B1b aglycone	C33H46O8	570.358	508.5	2.62851	1.56102	3.07468e-07	4.18977e-06	1.35
Astaxanthin	C40H52O4	579.387	455.7	14.0392	1.06129	6.65895e-06	3.16107e-05	-0.79
Biliverdin	C33H34N4O6	583.249	599.1	10.2434	1.02286	4.51687e-05	0.00011306	-1.01
2-Furoate	C5H4O3	111.009	39.9	0.216199	1.76403	0.000361124	0.00505877	0.29
2-Heptanone	C7H14O	112.985	446.3	11.3245	1.56362	2.44642e-05	0.000658876	1.41
L-Malic acid	C4H6O5	133.014	42.8	0.932232	1.40043	0.00395425	0.0303818	-0.77
Hypoxanthine	C5H4N4O	134.987	395.6	7.54573	1.81769	1.83485e-05	0.000526432	-0.73
Spermidine	C7H19N3	143.916	36.5	6.90396	1.79375	3.62205e-05	0.000897344	-0.33
4-Quinolinecarboxylic acid	C10H7NO2	153.992	592.2	6.59976	1.43932	0.00566137	0.0399888	0.75
Nicotine	C10H14N2	160.936	478.3	7.52968	1.63524	0.000908075	0.0102244	0.34
Citric acid	C6H8O7	191.019	39.9	1.48113	2.86603	3.2252e-06	0.000133303	0.55
Isocitrate	C6H8O7	191.019	90.3	2.21967	1.90422	0.000342846	0.00489303	0.87
Myristic acid	C14H28O2	227.201	594.5	0.271815	1.63225	0.00149647	0.0152181	0.27
Equol	C15H14O3	241.18	424.8	12.3214	1.76889	0.000491043	0.00644355	0.73
N2-Malonyl-D-tryptophan	C14H14N2O5	271.069	136.4	9.25954	1.54257	0.00274901	0.0233327	0.39
(6Z)-Octadecenoic acid	C18H34O2	281.248	663.8	0.0162223	1.68426	0.000266799	0.0040606	0.15
Aflatoxin G2	C17H14O7	329.057	568	28.3355	1.84045	0.000810664	0.00945844	-0.12
Fructose 1,6-bisphosphate	C6H14O12P2	339.198	479.1	3.94406	2.04511	0.000216321	0.00352747	0.86
Anandamide	C22H37NO2	346.274	540.7	1.80204	1.44606	0.000777113	0.00916401	0.25
Rosmarinic acid	C18H16O8	359.082	495.1	13.5791	1.46906	0.000535904	0.00690473	0.64
Daidzin	C21H20O9	397.225	462.5	2.69759	2.25841	4.79293e-06	0.000184406	1.75
Allocholic acid	C24H40O5	407.278	368.9	4.6059	2.05254	3.32608e-05	0.000843526	1.07
LysoPA(16_0_0_0)	C19H39O7P	409.234	466.5	5.19019	1.94239	1.60228e-05	0.000484691	1.37
Glycochenodeoxycholic acid	C26H43NO5	448.303	350.8	9.19914	1.4766	0.000868258	0.00993025	-0.44
Sildenafil	C22H30N6O4S	474.199	579.8	12.2311	1.85432	1.40325e-05	0.00044044	2.55
